# Supplementary material for: Water permeability/impermeability in seeds of 15 species of Caragana (Fabaceae)
Source: PeerJ. 2019 May 9;7:e6870. doi: 10.7717/peerj.6870 (PMC6511390; doi:10.7717/peerj.6870)
Supplement: Dataset S1 — Each data point indicates the 100-seed mass of seeds of Cagagana species. [file peerj-07-6870-s004.xlsx]

## Sheet: Table 1
	The 1000-seed mass of seeds of the 15 Cagagana species
	Species	1	2	3	4	5	6	7	8	100-seed weight (g)	1000-seed weight (g)
	C. acanthophylla	1.28	1.398	1.433	1.456	1.413	1.45	1.356	1.426	1.4015	14.015
	C. arborescens	2.4881	2.4323	2.4362	2.4654	2.4233	2.4569	2.5113	2.5324	2.46824	24.6824
	C. bongardiana	0.9152	0.9427	0.9538	0.9088	0.9715	0.957	0.9296	0.9627	0.942662	9.42662
	C. erinacea	0.8681	0.7391	0.7664	0.7903	0.8352	0.816	0.8203	0.8637	0.812388	8.12387
	C. intermedia	2.866	2.916	2.711	2.919	2.772	2.664	2.884	2.775	2.81338	28.1338
	C. korshinskii	5.9002	5.7704	5.6074	5.6198	5.3139	5.6641	5.6296	5.9412	5.68082	56.8082
	C. microphylla	2.679	2.536	2.454	2.745	2.595	2.801	2.695	2.57	2.63438	26.3438
	C. microphylla var.cinarea	2.7196	2.9356	2.8522	2.8028	2.8736	2.7818	2.5526	3.1026	2.8276	28.276
	C. opulens	1.307	1.34	1.446	1.451	1.346	1.249	1.396	1.433	1.371	13.71
	C. pruinosa	0.7833	0.7525	0.7701	0.8166	0.7754	0.7791	0.7785	0.7127	0.771025	7.71025
	C. roborovskyi	1.4995	1.4758	1.4537	1.6457	1.6058	1.6281	1.5263	1.4277	1.53283	15.3283
	C. rosea	1.698	1.5702	1.6119	1.5237	1.4325	1.5702	1.6098	1.5037	1.565	15.65
	C. spinosa	1.1171	1.1143	1.0823	1.0932	1.1041	1.1315	1.0144	1.1047	1.0952	10.952
	C. stenophylla	1.048	1.076	1.072	1.061	1.078	1.041	1.11	1.042	1.066	10.66
	C. zahlbruckneri	1.12	1.198	1.175	1.24	1.184	1.173	1.188	1.22	1.18725	11.8725
