# Supplementary material for: Water permeability/impermeability in seeds of 15 species of Caragana (Fabaceae)
Source: PeerJ. 2019 May 9;7:e6870. doi: 10.7717/peerj.6870 (PMC6511390; doi:10.7717/peerj.6870)
Supplement: Dataset S2 — Each data point indicates impermeable seeds, –means no data. [file peerj-07-6870-s005.xlsx]

## Sheet: Table 2
	The percentage of water-impermeable seeds of 15 Caragana species
	Species	2014		2016		2017
		Fresh	Stored	Fresh	Stored	Fresh	Stored
	C. acanthophylla	12	0	--	--	--	--
		16	4	--	--	--	--
		20	4	--	--	--	--
		8	12	--	--	--	--
	C. arborescens	0	0	0	0	0	0
		0	0	0	0	0	0
		0	0	0	0	0	0
		0	0	0	0	0	0
	C. bongardiana	0	0	4	0	--	--
		0	0	4	0	--	--
		0	0	0	0	--	--
		0	0	0	0	--	--
	C. erinacea	--	--	0	0	--	--
		--	--	0	0	--	--
		--	--	0	0	--	--
		--	--	0	0	--	--
	C. intermedia	0	0	0	0	0	0
		0	0	0	0	0	0
		0	0	0	0	0	0
		0	0	4	0	0	0
	C. korshinskii	0	0	0	0	0	0
		0	0	0	0	0	0
		0	0	0	0	0	0
		0	0	0	0	0	0
	C. microphylla	0	0	--	--	0	0
		0	0	--	--	0	0
		0	0	--	--	0	0
		0	0	--	--	0	0
	C. microphylla var.cinarea	--	--	0	0	0	0
		--	--	0	0	0	0
		--	--	0	0	0	0
		--	--	0	0	0	0
	C. opulens	--	--	--	--	0	0
		--	--	--	--	0	0
		--	--	--	--	0	0
		--	--	--	--	0	0
	C. pruinosa	--	--	4	0	--	--
		--	--	4	0	--	--
		--	--	0	0	--	--
		--	--	0	0	--	--
	C. roborovskyi	--	--	52	40	44	32
		--	--	68	28	44	28
		--	--	64	36	48	36
		--	--	68	44	44	28
	C. rosea	0	0	0	0	--	--
		0	0	0	0	--	--
		0	0	0	0	--	--
		0	0	0	0	--	--
	C. spinosa	--	--	12	0	0	0
		--	--	8	0	0	0
		--	--	8	0	16	0
		--	--	8	0	16	0
	C. stenophylla	0	0	--	--	--	--
		0	0	--	--	--	--
		8	0	--	--	--	--
		4	0	--	--	--	--
	C. zahlbruckneri	--	--	0	0	--	--
		--	--	0	0	--	--
		--	--	0	0	--	--
		--	--	0	0	--	--
	-- means no data
