# Supplementary material for: Water permeability/impermeability in seeds of 15 species of Caragana (Fabaceae)
Source: PeerJ. 2019 May 9;7:e6870. doi: 10.7717/peerj.6870 (PMC6511390; doi:10.7717/peerj.6870)
Supplement: Dataset S3 — Each data point indicates mean monthly rainfall and mean monthly daily temperature, long-term means from 1990 to 2017. [file peerj-07-6870-s006.xlsx]

## Sheet: Table S1
	Mean monthly rainfall and mean monthly daily temperature at the seed collection site
		Rainfall (mm)					Average(℃)
	Month	2014	2016	2017	Long-term		2014	2016	2017	Long-term
	Jan.	13.4	2.5	0	0.9		-4.8	-9	-6.3	-8.3
	Feb.	1	0.4	0	0.9		-3	-3.7	-1.5	-4.1
	Mar.	1	28.4	8.6	3		5.7	5.2	3.8	3
	Apr.	6.8	1.5	16.8	5.2		13.1	13.7	12.2	11.1
	May	7.6	17.8	19.8	11.6		17.6	16.6	18.9	17.2
	June	12.6	1.3	10.1	14.8		22.2	23.5	23.2	21.7
	July	41.2	32.5	31	24.7		24.6	25.4	25.4	23.6
	Aug.	35.9	19.5	19.1	26.7		21.1	23.6	22.6	22
	Sep.	9.8	2.8	4.1	19.3		17.7	18.9	19.2	16.3
	Oct.	12.4	7.8	11.3	7		11.3	10.5	9.6	8.7
	Nov.	1.2	0	0	1.6		1.3	1.6	1.9	0.4
	Dec.	0	0	0	0.4		-6.6	-3.1	-4.7	-6.4
	Total				116.1					8.76667
	long-term means from 1990 to 2017
