# Supplementary material for: Water permeability/impermeability in seeds of 15 species of Caragana (Fabaceae)
Source: PeerJ. 2019 May 9;7:e6870. doi: 10.7717/peerj.6870 (PMC6511390; doi:10.7717/peerj.6870)
Supplement: Dataset S4 — Each data point indicates seed moisture content, –means no data. [file peerj-07-6870-s007.xlsx]

## Sheet: Table S2
				The moisture content of fresh seeds of the 15 Cagagana species
				Species	2014			2016			2017
					1	2	3	1	2	3	1	2	3
				C. acanthophylla	6.12	6.34	6.74	--	--	--	--	--	--
				C. arborescens	6.78	7.01	7.12	6.21	6.15	6.41	6.57	6.89	6.68		-- means no data
				C. bongardiana	7.54	7.24	7.38	7.15	7.26	7.31	--	--	--
				C. erinacea	--	--	--	6.89	6.58	6.72	--	--	--
				C. intermedia	7.21	7.01	6.94	6.24	6.53	6.41	6.89	6.75	6.59
				C. korshinskii	7.59	7.21	7.64	6.88	6.67	6.69	6.98	6.47	6.81
				C. microphylla	6.25	6.68	6.32	--	--	--	6.11	6.24	6.4
				C. microphylla var.cinarea	--	--	--	6.52	6.35	6.47	6.68	6.79	6.54
				C. opulens	--	--	--	--	--	--	7.14	7.24	7.51
				C. pruinosa	--	--	--	7.05	7.26	7.38	--	--	--
				C. roborovskyi	--	--	--	5.89	5.67	5.99	6.14	6.25	6.48
				C. rosea	7.89	7.68	7.71	7.14	7.01	7.35	--	--	--
				C. spinosa	--	--	--	6.98	7.15	6.87	7.26	7.39	7.08
				C. stenophylla	6.99	6.82	6.75	--	--	--	--	--	--
				C. zahlbruckneri	--	--	--	7.21	7.37	7.02	--	--	--
